# Supplementary material for: Developmental regulation of lupulin gland-associated genes in aromatic and bitter hops (Humulus lupulus L.)
Source: BMC Plant Biol. 2021 Nov 13;21:534. doi: 10.1186/s12870-021-03292-z (PMC8590222; doi:10.1186/s12870-021-03292-z)
Supplement: Supplementary file 1 — Additional file 1. [file 12870_2021_3292_MOESM1_ESM.xlsx]

## Sheet: List1
Abbrev.	Forward	Reverse
BCAT1	CGCCTGCTGCAAATGGTAC	ACGCTCCTCAACCTTGAAACC
VPS	AGCCGGGCTGACATTTCACTT	GGCCTCAATCAAGCTCTTCTCAA
PT1L	TCCAGGCTCGAGAGTTGGAT	ACAACGTATTCCGCAGAGAAGAG
PT2	TCTTTGCATCTGCCTTAATCTTCA	GCTCTCACTGGCCTCCTTA
HS1	CGCCTGGCATCCAATGAC	GCGCAAGCTTTCTACCCAA
HS2	GGCATCCAATGACTCCCAATTTAG	TGCGTGTGCAAGCTTTCTAC
MYB3	GCTCCAGTACGGGTCGGATA	CCTCGCTCCACCAATTCTCTA
MYB7	GCTGGCGCTCACTACCTA	CCAACGCAGCCTACAACTCTTG
MYB8	GGAGCAATAAACGTGGGAGATTG	AGGTGGCGTGGCTTATTGAC
MYB78	TACACGCCGGAGAACTCTA	GGCGAAACCTGAGTCCCAAA
bHLH2	GGGTCGGAGAAGAGGAAATTGAG	GGTGGCGATGCAGACTGAT
WRKY1	GGCCGTCAAGAACAACAAATTTCC	CCCTTCGTCTTTCGTTAACCTC
ETC1	GTGGACTTTGATTGCTGGGAGAAT	TCGCTTGTGGAGTATCTTGTAC
CPC	GTTGGAGACAGGTGGGATTTGATAG	ATGCCTCATTAACCAGAACTTCTC
MYB61	CAGCAACAATGGAAGTAGTAGCA	AGCGGTGGTGGAGTTACTGTT
MYB5	CTCGGCAATCGGTGGTCTTTG	CTTGCTCAGGTGAGTGTTCCAAT
MYB106	TGGCTGCCGGAGTTACTACT	CGACGAGGACCCAACAAAC
GL3	GGGCACAACTGATCTGGTT	GGTGTGGAGTGTCCGAAATTGAC
WRKY44	GCACGAGTGTGAAATGCAATG	TCCCTCGTATGTTGTGATGAATG
GL2	GCATGTGGGTACTCCAGGATTG	TGGAGTCGCATCCAGTCATC
ZHD6	GATGCGGCGGGTAATTCTTC	CGGCGAACTCCATCATCTTC
HDG11	CAGGCTCAATGGTGGTCTACTG	GACGGAAGGAGCGGTATGTATG
HDG2	GGCGTCGTTTGTGATTTATGC	TCGCCACCGTTTAGAACCA
PDF2	CTGGACCAACTGGAGGAATCG	TTGGCGGTAGGAACCGAAT
HB14	CATGGGTAGGCCGGTGTCAT	GGAGTCCTCGTCGTTGAGA
HB51	TGGAAGCAAGTGTCGACTACAG	CGACGTGCTCTCCACCGTAT
ZFP4	TCACAAGAGGGAGAGGACAATG	GCAGAACCATGAAGAGGTAGAGAT
ZFP5	CCACCACTAGCGCCACAATC	GGCCTCCTAATGCCTGAGA
ZFP6	CGATGTGGGACGAGAACAGAA	GCCACCCAGAGCTTGAGA
ZFP8	GCTCACGTCTACGGACTAATCA	GGCGTTCCACGTAGGGTAAG
GIS3	GCGAGCTCAAATGCATGCTAAC	GGCAGCCGCAATAGCATAA
YABBY1	GGCCCATTATCCTCACATCCA	TCCTGGCGTATAACTGGTTTCTTC
RAV1	AGCAACACGCCGAGAAACACT	CACCTCCGTCCTCGAAATTCAAC
ABIL2	TCTGCCTCTAAACAGCGTTATCC	TGCCCTGTCTCTTTCTGGAC
ABIL3	GTCGACCTATAACTCCCAACTCAA	TCCGAAGGGTACCGTCTTCT
CYCB2-4	TTCGCCGTCTTTGCTTGC	GCTGGTCTTACTCCACTGCTTAG
CYCNB1	CTGGTGGAGTACGAGATGCTTA	CCACTGCTTGAACCCATAAAGAG
TTG1	CTCTGGGAGGTTCGTGATAACTC	TCGCTGGTCTTGCTGTTGT
MYC2	GAAGAGGGAGTTAGCAAGTAAAGAC	CCCACCGTGGTTTGACATC
PIF4	CTGCGGGAGCTTTCAAGGA	CAGACCCACCAGAAGATGAAGTAAC
GAPDH	AAGCAAGGACTGGAGAGGTG	CCAGTGCTGCTGGGAATAAT
RH46	CCAACCTACTGGGCTTCGAC	CAGAATGGGTATGATCGGGC
